# Supplementary material for: Red Blood Cell Antioxidant State in Fanconi Anemia: The Highlighted Roles of Pi-Class Glutathione S-Transferase and Glutathione Peroxidase
Source: Antioxidants (Basel). 2025 Sep 23;14(10):1150. doi: 10.3390/antiox14101150 (PMC12561454; doi:10.3390/antiox14101150)
Supplement: Supplementary file 1 [file antioxidants-14-01150-s001.zip]

Archive with 1 entries (1 files):
- antioxidants-3895830-supplementary.pdf
